# Supplementary material for: Bulk-Fill Resins versus Conventional Resins: An Umbrella Review
Source: Polymers (Basel). 2023 Jun 8;15(12):2613. doi: 10.3390/polym15122613 (PMC10301558; doi:10.3390/polym15122613)
Supplement: Supplementary file 1 [file polymers-15-02613-s001.zip]

Archive with 1 entries (1 files):
- polymers-2423728-supplementary.pdf
